# Supplementary material for: Hybridization in an isolated population of blesbok and red hartebeest
Source: Ecol Evol. 2024 Apr 1;14(4):e11194. doi: 10.1002/ece3.11194 (PMC10985385; doi:10.1002/ece3.11194)
Supplement: Supplementary file 2 — Tables S1–S5. [file ECE3-14-e11194-s001.zip]

Archive with 3 entries (3 files):
- ece311194-sup-0002-TablesS1-S3.docx
- ece311194-sup-0003-TableS4.xlsx
- ece311194-sup-0004-TableS5.xlsx
