# Supplementary material for: Hybridization in an isolated population of blesbok and red hartebeest
Source: Ecol Evol. 2024 Apr 1;14(4):e11194. doi: 10.1002/ece3.11194 (PMC10985385; doi:10.1002/ece3.11194)
Supplement: Supplementary file 2 — Tables S1–S5. [file ECE3-14-e11194-s001.zip › ece311194-sup-0003-TableS4.xlsx]

## Sheet: NEWHYBRIDS_STRUCTURE_Real data
			NEWHYBRIDS - Jeffreys prior						NEWHYBRIDS - Uniform prior						STRUCTURE
No	Sample ID	Population	Red hartebeest	Blesblok	F1 hybrid	F2 hybrid	Backcross to red hartebeest	Backcross to blesbok	Red hartebeest	Blesblok	F1 hybrid	F2 hybrid	Backcross to red hartebeest	Backcross to blesbok	Red hartebeest	Blesblok
1	RH001	1	0.9979	0.0000	0.0000	0.0000	0.0021	0.0000	0.9986	0.0000	0.0000	0.0000	0.0014	0.0000	0.9935	0.0065
2	RH002	1	1.0000	0.0000	0.0000	0.0000	0.0000	0.0000	1.0000	0.0000	0.0000	0.0000	0.0000	0.0000	0.999	0.001
3	RH003	1	1.0000	0.0000	0.0000	0.0000	0.0000	0.0000	1.0000	0.0000	0.0000	0.0000	0.0000	0.0000	0.998	0.002
4	RH004	1	1.0000	0.0000	0.0000	0.0000	0.0000	0.0000	1.0000	0.0000	0.0000	0.0000	0.0000	0.0000	0.998	0.002
5	RH005	1	1.0000	0.0000	0.0000	0.0000	0.0000	0.0000	1.0000	0.0000	0.0000	0.0000	0.0000	0.0000	0.998	0.002
6	RH006	1	1.0000	0.0000	0.0000	0.0000	0.0000	0.0000	1.0000	0.0000	0.0000	0.0000	0.0000	0.0000	0.998	0.002
7	RH007	1	0.9999	0.0000	0.0000	0.0000	0.0001	0.0000	1.0000	0.0000	0.0000	0.0000	0.0000	0.0000	0.998	0.002
8	RH008	1	1.0000	0.0000	0.0000	0.0000	0.0000	0.0000	1.0000	0.0000	0.0000	0.0000	0.0000	0.0000	0.998	0.002
9	RH009	1	1.0000	0.0000	0.0000	0.0000	0.0000	0.0000	1.0000	0.0000	0.0000	0.0000	0.0000	0.0000	0.998	0.002
10	RH010	1	1.0000	0.0000	0.0000	0.0000	0.0000	0.0000	0.9999	0.0000	0.0000	0.0000	0.0001	0.0000	0.998	0.002
11	RH011	1	1.0000	0.0000	0.0000	0.0000	0.0000	0.0000	1.0000	0.0000	0.0000	0.0000	0.0000	0.0000	0.998	0.002
12	RH012	1	1.0000	0.0000	0.0000	0.0000	0.0000	0.0000	1.0000	0.0000	0.0000	0.0000	0.0000	0.0000	0.998	0.002
13	RH013	1	0.9999	0.0000	0.0000	0.0000	0.0001	0.0000	0.9999	0.0000	0.0000	0.0000	0.0001	0.0000	0.998	0.002
14	BL001	2	0.0000	1.0000	0.0000	0.0000	0.0000	0.0000	0.0000	1.0000	0.0000	0.0000	0.0000	0.0000	0.002	0.998
15	BL002	2	0.0000	1.0000	0.0000	0.0000	0.0000	0.0000	0.0000	1.0000	0.0000	0.0000	0.0000	0.0000	0.002	0.998
16	BL003	2	0.0000	1.0000	0.0000	0.0000	0.0000	0.0000	0.0000	1.0000	0.0000	0.0000	0.0000	0.0000	0.002	0.998
17	BL004	2	0.0000	1.0000	0.0000	0.0000	0.0000	0.0000	0.0000	1.0000	0.0000	0.0000	0.0000	0.0000	0.002	0.998
18	BL005	2	0.0000	1.0000	0.0000	0.0000	0.0000	0.0000	0.0000	1.0000	0.0000	0.0000	0.0000	0.0000	0.002	0.998
19	BL006	2	0.0000	1.0000	0.0000	0.0000	0.0000	0.0000	0.0000	1.0000	0.0000	0.0000	0.0000	0.0000	0.002	0.998
20	BL007	2	0.0000	1.0000	0.0000	0.0000	0.0000	0.0000	0.0000	1.0000	0.0000	0.0000	0.0000	0.0000	0.002	0.998
21	BL008	2	0.0000	1.0000	0.0000	0.0000	0.0000	0.0000	0.0000	0.9998	0.0000	0.0000	0.0000	0.0002	0.003	0.997
22	BL009	2	0.0000	1.0000	0.0000	0.0000	0.0000	0.0000	0.0000	1.0000	0.0000	0.0000	0.0000	0.0000	0.002	0.998
23	BL010	2	0.0000	1.0000	0.0000	0.0000	0.0000	0.0000	0.0000	1.0000	0.0000	0.0000	0.0000	0.0000	0.002	0.998
24	BL011	2	0.0000	1.0000	0.0000	0.0000	0.0000	0.0000	0.0000	1.0000	0.0000	0.0000	0.0000	0.0000	0.002	0.998
25	BL012	2	0.0000	1.0000	0.0000	0.0000	0.0000	0.0000	0.0000	1.0000	0.0000	0.0000	0.0000	0.0000	0.002	0.998
26	BL013	2	0.0000	1.0000	0.0000	0.0000	0.0000	0.0000	0.0000	1.0000	0.0000	0.0000	0.0000	0.0000	0.002	0.998
27	BL014	2	0.0000	1.0000	0.0000	0.0000	0.0000	0.0000	0.0000	1.0000	0.0000	0.0000	0.0000	0.0000	0.002	0.998
28	BL015	2	0.0000	1.0000	0.0000	0.0000	0.0000	0.0000	0.0000	1.0000	0.0000	0.0000	0.0000	0.0000	0.002	0.998
29	BL016	2	0.0000	1.0000	0.0000	0.0000	0.0000	0.0000	0.0000	1.0000	0.0000	0.0000	0.0000	0.0000	0.002	0.998
30	BL017	2	0.0000	1.0000	0.0000	0.0000	0.0000	0.0000	0.0000	1.0000	0.0000	0.0000	0.0000	0.0000	0.011	0.989
31	BL018	2	0.0000	1.0000	0.0000	0.0000	0.0000	0.0000	0.0000	1.0000	0.0000	0.0000	0.0000	0.0000	0.002	0.998
32	BL019	2	0.0000	1.0000	0.0000	0.0000	0.0000	0.0000	0.0000	1.0000	0.0000	0.0000	0.0000	0.0000	0.002	0.998
33	BL020	2	0.0000	1.0000	0.0000	0.0000	0.0000	0.0000	0.0000	1.0000	0.0000	0.0000	0.0000	0.0000	0.002	0.998
34	PH001	3	0.0000	0.0000	0.9071	0.0893	0.0027	0.0009	0.0000	0.0000	0.9726	0.0211	0.0035	0.0028	0.518	0.482
35	PH002	3	0.0000	0.0000	1.0000	0.0000	0.0000	0.0000	0.0000	0.0000	0.9999	0.0000	0.0001	0.0000	0.562	0.438
36	PH003	3	0.0000	1.0000	0.0000	0.0000	0.0000	0.0000	0.0000	1.0000	0.0000	0.0000	0.0000	0.0000	0.017	0.983
37	PH004	3	0.0000	0.0000	0.9939	0.0023	0.0039	0.0000	0.0000	0.0000	0.9971	0.0008	0.0021	0.0000	0.5988	0.4013
38	PH005	3	0.0000	1.0000	0.0000	0.0000	0.0000	0.0000	0.0000	1.0000	0.0000	0.0000	0.0000	0.0000	0.006	0.994
39	PH006	3	0.0000	1.0000	0.0000	0.0000	0.0000	0.0000	0.0000	1.0000	0.0000	0.0000	0.0000	0.0000	0.002	0.998
40	PH007	3	0.0000	1.0000	0.0000	0.0000	0.0000	0.0000	0.0000	1.0000	0.0000	0.0000	0.0000	0.0000	0.002	0.998
41	PH008	3	0.0000	1.0000	0.0000	0.0000	0.0000	0.0000	0.0000	1.0000	0.0000	0.0000	0.0000	0.0000	0.002	0.998
42	PH009	3	0.0000	1.0000	0.0000	0.0000	0.0000	0.0000	0.0000	1.0000	0.0000	0.0000	0.0000	0.0000	0.002	0.998
43	PH010	3	0.0000	0.0000	0.9997	0.0001	0.0002	0.0000	0.0000	0.0000	0.9998	0.0001	0.0001	0.0000	0.562	0.438
44	PH011	3	0.0000	1.0000	0.0000	0.0000	0.0000	0.0000	0.0000	1.0000	0.0000	0.0000	0.0000	0.0000	0.002	0.998
45	PH012	3	0.0000	1.0000	0.0000	0.0000	0.0000	0.0000	0.0000	1.0000	0.0000	0.0000	0.0000	0.0000	0.002	0.998
46	PH013	3	0.0000	0.0000	0.8358	0.0432	0.1210	0.0000	0.0000	0.0000	0.9742	0.0032	0.0226	0.0000	0.6273	0.3727
47	PH014	3	0.0000	1.0000	0.0000	0.0000	0.0000	0.0000	0.0000	1.0000	0.0000	0.0000	0.0000	0.0000	0.002	0.998
48	PH015	3	0.0000	0.0000	1.0000	0.0000	0.0000	0.0000	0.0000	0.0000	1.0000	0.0000	0.0000	0.0000	0.5218	0.4783
49	PH016	3	0.0000	1.0000	0.0000	0.0000	0.0000	0.0000	0.0000	1.0000	0.0000	0.0000	0.0000	0.0000	0.002	0.998
50	PH017	3	0.0000	1.0000	0.0000	0.0000	0.0000	0.0000	0.0000	1.0000	0.0000	0.0000	0.0000	0.0000	0.002	0.998
51	PH018	3	0.0000	0.0000	0.7802	0.2121	0.0075	0.0002	0.0000	0.0000	0.9721	0.0226	0.0050	0.0004	0.547	0.453
52	PH019	3	0.0000	1.0000	0.0000	0.0000	0.0000	0.0000	0.0000	0.9999	0.0000	0.0000	0.0000	0.0001	0.003	0.997
53	PH020	3	0.0000	1.0000	0.0000	0.0000	0.0000	0.0000	0.0000	1.0000	0.0000	0.0000	0.0000	0.0000	0.002	0.998
54	PH021	3	0.0000	1.0000	0.0000	0.0000	0.0000	0.0000	0.0000	1.0000	0.0000	0.0000	0.0000	0.0000	0.002	0.998
55	PH022	3	0.0000	1.0000	0.0000	0.0000	0.0000	0.0000	0.0000	0.9999	0.0000	0.0000	0.0000	0.0001	0.003	0.997
56	PH023	3	0.0000	1.0000	0.0000	0.0000	0.0000	0.0000	0.0000	0.9999	0.0000	0.0000	0.0000	0.0001	0.013	0.987
57	PH024	3	0.0000	1.0000	0.0000	0.0000	0.0000	0.0000	0.0000	1.0000	0.0000	0.0000	0.0000	0.0000	0.002	0.998
58	PH025	3	0.0000	1.0000	0.0000	0.0000	0.0000	0.0000	0.0000	1.0000	0.0000	0.0000	0.0000	0.0000	0.002	0.998
59	PH026	3	0.0000	1.0000	0.0000	0.0000	0.0000	0.0000	0.0000	0.9999	0.0000	0.0000	0.0000	0.0001	0.01	0.99
