# Supplementary material for: Hybridization in an isolated population of blesbok and red hartebeest
Source: Ecol Evol. 2024 Apr 1;14(4):e11194. doi: 10.1002/ece3.11194 (PMC10985385; doi:10.1002/ece3.11194)
Supplement: Supplementary file 2 — Tables S1–S5. [file ECE3-14-e11194-s001.zip › ece311194-sup-0004-TableS5.xlsx]

## Sheet: NEWHYBRIDS_STURCTURE_Simulation
			Jeffreys prior						Uniform prior						STRUCTURE
No	Simulated individual	Population	Red hartebeest	Blesbok	F1 hybrid	F2 hybrid	Backross to redhartebeest	Backcross to blesbok	Red hartebeest	Blesbok	F1 hybrid	F2 hybrid	Backross to redhartebeest	Backcross to blesbok	Red hartebeest	Blesbok
1	Red hartebeest	1	1.0000	0.0000	0.0000	0.0000	0.0000	0.0000	1.0000	0.0000	0.0000	0.0000	0.0000	0.0000	0.985	0.015
2	Red hartebeest	1	1.0000	0.0000	0.0000	0.0000	0.0000	0.0000	1.0000	0.0000	0.0000	0.0000	0.0000	0.0000	0.986	0.014
3	Red hartebeest	1	1.0000	0.0000	0.0000	0.0000	0.0000	0.0000	1.0000	0.0000	0.0000	0.0000	0.0000	0.0000	0.985	0.015
4	Red hartebeest	1	0.9998	0.0000	0.0000	0.0000	0.0002	0.0000	0.9997	0.0000	0.0000	0.0000	0.0003	0.0000	0.973	0.027
5	Red hartebeest	1	1.0000	0.0000	0.0000	0.0000	0.0000	0.0000	1.0000	0.0000	0.0000	0.0000	0.0000	0.0000	0.985	0.015
6	Red hartebeest	1	1.0000	0.0000	0.0000	0.0000	0.0000	0.0000	1.0000	0.0000	0.0000	0.0000	0.0000	0.0000	0.986	0.014
7	Red hartebeest	1	1.0000	0.0000	0.0000	0.0000	0.0000	0.0000	1.0000	0.0000	0.0000	0.0000	0.0000	0.0000	0.987	0.013
8	Red hartebeest	1	0.9994	0.0000	0.0000	0.0000	0.0006	0.0000	0.9993	0.0000	0.0000	0.0000	0.0007	0.0000	0.977	0.023
9	Red hartebeest	1	0.9993	0.0000	0.0000	0.0000	0.0007	0.0000	0.9993	0.0000	0.0000	0.0000	0.0007	0.0000	0.974	0.026
10	Red hartebeest	1	1.0000	0.0000	0.0000	0.0000	0.0000	0.0000	1.0000	0.0000	0.0000	0.0000	0.0000	0.0000	0.985	0.015
11	Red hartebeest	1	0.9999	0.0000	0.0000	0.0000	0.0001	0.0000	0.9999	0.0000	0.0000	0.0000	0.0001	0.0000	0.983	0.017
12	Red hartebeest	1	0.9999	0.0000	0.0000	0.0000	0.0001	0.0000	0.9999	0.0000	0.0000	0.0000	0.0001	0.0000	0.982	0.018
13	Red hartebeest	1	1.0000	0.0000	0.0000	0.0000	0.0000	0.0000	1.0000	0.0000	0.0000	0.0000	0.0000	0.0000	0.986	0.014
14	Red hartebeest	1	1.0000	0.0000	0.0000	0.0000	0.0000	0.0000	1.0000	0.0000	0.0000	0.0000	0.0000	0.0000	0.987	0.013
15	Red hartebeest	1	1.0000	0.0000	0.0000	0.0000	0.0000	0.0000	1.0000	0.0000	0.0000	0.0000	0.0000	0.0000	0.9851	0.0149
16	Red hartebeest	1	1.0000	0.0000	0.0000	0.0000	0.0000	0.0000	0.9999	0.0000	0.0000	0.0000	0.0001	0.0000	0.9841	0.0159
17	Red hartebeest	1	0.9999	0.0000	0.0000	0.0000	0.0001	0.0000	0.9999	0.0000	0.0000	0.0000	0.0001	0.0000	0.9815	0.0185
18	Red hartebeest	1	1.0000	0.0000	0.0000	0.0000	0.0000	0.0000	1.0000	0.0000	0.0000	0.0000	0.0000	0.0000	0.986	0.014
19	Red hartebeest	1	1.0000	0.0000	0.0000	0.0000	0.0000	0.0000	1.0000	0.0000	0.0000	0.0000	0.0000	0.0000	0.987	0.013
20	Red hartebeest	1	0.9998	0.0000	0.0000	0.0000	0.0002	0.0000	0.9997	0.0000	0.0000	0.0000	0.0003	0.0000	0.979	0.021
21	Red hartebeest	1	1.0000	0.0000	0.0000	0.0000	0.0000	0.0000	0.9999	0.0000	0.0000	0.0000	0.0001	0.0000	0.985	0.015
22	Red hartebeest	1	0.9998	0.0000	0.0000	0.0000	0.0002	0.0000	0.9997	0.0000	0.0000	0.0000	0.0003	0.0000	0.979	0.021
23	Red hartebeest	1	1.0000	0.0000	0.0000	0.0000	0.0000	0.0000	1.0000	0.0000	0.0000	0.0000	0.0000	0.0000	0.985	0.015
24	Red hartebeest	1	0.9997	0.0000	0.0000	0.0000	0.0003	0.0000	0.9996	0.0000	0.0000	0.0000	0.0004	0.0000	0.98	0.02
25	Red hartebeest	1	0.9989	0.0000	0.0000	0.0000	0.0011	0.0000	0.9997	0.0000	0.0000	0.0000	0.0003	0.0000	0.98	0.02
26	Red hartebeest	1	1.0000	0.0000	0.0000	0.0000	0.0000	0.0000	1.0000	0.0000	0.0000	0.0000	0.0000	0.0000	0.985	0.015
27	Red hartebeest	1	1.0000	0.0000	0.0000	0.0000	0.0000	0.0000	1.0000	0.0000	0.0000	0.0000	0.0000	0.0000	0.986	0.014
28	Red hartebeest	1	1.0000	0.0000	0.0000	0.0000	0.0000	0.0000	0.9999	0.0000	0.0000	0.0000	0.0001	0.0000	0.983	0.017
29	Red hartebeest	1	0.9989	0.0000	0.0000	0.0000	0.0011	0.0000	0.9988	0.0000	0.0000	0.0000	0.0012	0.0000	0.968	0.032
30	Red hartebeest	1	0.9970	0.0000	0.0000	0.0000	0.0030	0.0000	0.9969	0.0000	0.0000	0.0000	0.0031	0.0000	0.9571	0.0429
31	Red hartebeest	1	1.0000	0.0000	0.0000	0.0000	0.0000	0.0000	1.0000	0.0000	0.0000	0.0000	0.0000	0.0000	0.982	0.018
32	Red hartebeest	1	1.0000	0.0000	0.0000	0.0000	0.0000	0.0000	1.0000	0.0000	0.0000	0.0000	0.0000	0.0000	0.986	0.014
33	Red hartebeest	1	1.0000	0.0000	0.0000	0.0000	0.0000	0.0000	1.0000	0.0000	0.0000	0.0000	0.0000	0.0000	0.987	0.013
34	Red hartebeest	1	0.9999	0.0000	0.0000	0.0000	0.0001	0.0000	0.9998	0.0000	0.0000	0.0000	0.0002	0.0000	0.981	0.019
35	Red hartebeest	1	1.0000	0.0000	0.0000	0.0000	0.0000	0.0000	1.0000	0.0000	0.0000	0.0000	0.0000	0.0000	0.987	0.013
36	Red hartebeest	1	1.0000	0.0000	0.0000	0.0000	0.0000	0.0000	1.0000	0.0000	0.0000	0.0000	0.0000	0.0000	0.985	0.015
37	Red hartebeest	1	0.9997	0.0000	0.0000	0.0000	0.0003	0.0000	0.9996	0.0000	0.0000	0.0000	0.0004	0.0000	0.979	0.021
38	Red hartebeest	1	0.9998	0.0000	0.0000	0.0000	0.0002	0.0000	0.9997	0.0000	0.0000	0.0000	0.0003	0.0000	0.98	0.02
39	Red hartebeest	1	0.9999	0.0000	0.0000	0.0000	0.0001	0.0000	0.9999	0.0000	0.0000	0.0000	0.0001	0.0000	0.983	0.017
40	Red hartebeest	1	0.9999	0.0000	0.0000	0.0000	0.0001	0.0000	0.9999	0.0000	0.0000	0.0000	0.0001	0.0000	0.984	0.016
41	Red hartebeest	1	0.9998	0.0000	0.0000	0.0000	0.0002	0.0000	0.9997	0.0000	0.0000	0.0000	0.0003	0.0000	0.981	0.019
42	Red hartebeest	1	1.0000	0.0000	0.0000	0.0000	0.0000	0.0000	1.0000	0.0000	0.0000	0.0000	0.0000	0.0000	0.987	0.013
43	Red hartebeest	1	1.0000	0.0000	0.0000	0.0000	0.0000	0.0000	1.0000	0.0000	0.0000	0.0000	0.0000	0.0000	0.986	0.014
44	Red hartebeest	1	0.9993	0.0000	0.0000	0.0000	0.0007	0.0000	0.9992	0.0000	0.0000	0.0000	0.0008	0.0000	0.974	0.026
45	Red hartebeest	1	1.0000	0.0000	0.0000	0.0000	0.0000	0.0000	1.0000	0.0000	0.0000	0.0000	0.0000	0.0000	0.987	0.013
46	Red hartebeest	1	1.0000	0.0000	0.0000	0.0000	0.0001	0.0000	0.9999	0.0000	0.0000	0.0000	0.0001	0.0000	0.984	0.016
47	Red hartebeest	1	0.9998	0.0000	0.0000	0.0000	0.0003	0.0000	0.9997	0.0000	0.0000	0.0000	0.0003	0.0000	0.982	0.018
48	Red hartebeest	1	1.0000	0.0000	0.0000	0.0000	0.0000	0.0000	1.0000	0.0000	0.0000	0.0000	0.0000	0.0000	0.986	0.014
49	Red hartebeest	1	1.0000	0.0000	0.0000	0.0000	0.0000	0.0000	1.0000	0.0000	0.0000	0.0000	0.0000	0.0000	0.985	0.015
50	Red hartebeest	1	1.0000	0.0000	0.0000	0.0000	0.0000	0.0000	1.0000	0.0000	0.0000	0.0000	0.0000	0.0000	0.986	0.014
51	Blesbok	2	0.0000	1.0000	0.0000	0.0000	0.0000	0.0000	0.0000	1.0000	0.0000	0.0000	0.0000	0.0000	0.015	0.985
52	Blesbok	2	0.0000	1.0000	0.0000	0.0000	0.0000	0.0000	0.0000	1.0000	0.0000	0.0000	0.0000	0.0000	0.015	0.985
53	Blesbok	2	0.0000	1.0000	0.0000	0.0000	0.0000	0.0000	0.0000	1.0000	0.0000	0.0000	0.0000	0.0000	0.015	0.985
54	Blesbok	2	0.0000	1.0000	0.0000	0.0000	0.0000	0.0000	0.0000	1.0000	0.0000	0.0000	0.0000	0.0000	0.0141	0.9859
55	Blesbok	2	0.0000	1.0000	0.0000	0.0000	0.0000	0.0000	0.0000	1.0000	0.0000	0.0000	0.0000	0.0000	0.013	0.987
56	Blesbok	2	0.0000	1.0000	0.0000	0.0000	0.0000	0.0000	0.0000	1.0000	0.0000	0.0000	0.0000	0.0000	0.015	0.985
57	Blesbok	2	0.0000	1.0000	0.0000	0.0000	0.0000	0.0000	0.0000	1.0000	0.0000	0.0000	0.0000	0.0000	0.0142	0.9858
58	Blesbok	2	0.0000	1.0000	0.0000	0.0000	0.0000	0.0000	0.0000	1.0000	0.0000	0.0000	0.0000	0.0000	0.013	0.987
59	Blesbok	2	0.0000	1.0000	0.0000	0.0000	0.0000	0.0000	0.0000	1.0000	0.0000	0.0000	0.0000	0.0000	0.014	0.986
60	Blesbok	2	0.0000	1.0000	0.0000	0.0000	0.0000	0.0000	0.0000	1.0000	0.0000	0.0000	0.0000	0.0000	0.0139	0.9861
61	Blesbok	2	0.0000	1.0000	0.0000	0.0000	0.0000	0.0000	0.0000	1.0000	0.0000	0.0000	0.0000	0.0000	0.014	0.986
62	Blesbok	2	0.0000	1.0000	0.0000	0.0000	0.0000	0.0000	0.0000	1.0000	0.0000	0.0000	0.0000	0.0000	0.014	0.986
63	Blesbok	2	0.0000	1.0000	0.0000	0.0000	0.0000	0.0000	0.0000	1.0000	0.0000	0.0000	0.0000	0.0000	0.014	0.986
64	Blesbok	2	0.0000	1.0000	0.0000	0.0000	0.0000	0.0000	0.0000	1.0000	0.0000	0.0000	0.0000	0.0000	0.013	0.987
65	Blesbok	2	0.0000	1.0000	0.0000	0.0000	0.0000	0.0000	0.0000	1.0000	0.0000	0.0000	0.0000	0.0000	0.013	0.987
66	Blesbok	2	0.0000	1.0000	0.0000	0.0000	0.0000	0.0000	0.0000	1.0000	0.0000	0.0000	0.0000	0.0000	0.013	0.987
67	Blesbok	2	0.0000	1.0000	0.0000	0.0000	0.0000	0.0000	0.0000	1.0000	0.0000	0.0000	0.0000	0.0000	0.013	0.987
68	Blesbok	2	0.0000	1.0000	0.0000	0.0000	0.0000	0.0000	0.0000	1.0000	0.0000	0.0000	0.0000	0.0000	0.015	0.985
69	Blesbok	2	0.0000	1.0000	0.0000	0.0000	0.0000	0.0000	0.0000	1.0000	0.0000	0.0000	0.0000	0.0001	0.016	0.984
70	Blesbok	2	0.0000	1.0000	0.0000	0.0000	0.0000	0.0000	0.0000	1.0000	0.0000	0.0000	0.0000	0.0000	0.014	0.986
71	Blesbok	2	0.0000	1.0000	0.0000	0.0000	0.0000	0.0000	0.0000	1.0000	0.0000	0.0000	0.0000	0.0000	0.013	0.987
72	Blesbok	2	0.0000	1.0000	0.0000	0.0000	0.0000	0.0000	0.0000	1.0000	0.0000	0.0000	0.0000	0.0000	0.015	0.985
73	Blesbok	2	0.0000	1.0000	0.0000	0.0000	0.0000	0.0000	0.0000	1.0000	0.0000	0.0000	0.0000	0.0000	0.0132	0.9868
74	Blesbok	2	0.0000	1.0000	0.0000	0.0000	0.0000	0.0000	0.0000	1.0000	0.0000	0.0000	0.0000	0.0000	0.016	0.984
75	Blesbok	2	0.0000	1.0000	0.0000	0.0000	0.0000	0.0000	0.0000	1.0000	0.0000	0.0000	0.0000	0.0000	0.015	0.985
76	Blesbok	2	0.0000	0.9998	0.0000	0.0000	0.0000	0.0002	0.0000	0.9998	0.0000	0.0000	0.0000	0.0002	0.0281	0.9719
77	Blesbok	2	0.0000	1.0000	0.0000	0.0000	0.0000	0.0000	0.0000	1.0000	0.0000	0.0000	0.0000	0.0000	0.0147	0.9853
78	Blesbok	2	0.0000	1.0000	0.0000	0.0000	0.0000	0.0000	0.0000	1.0000	0.0000	0.0000	0.0000	0.0000	0.013	0.987
79	Blesbok	2	0.0000	1.0000	0.0000	0.0000	0.0000	0.0000	0.0000	1.0000	0.0000	0.0000	0.0000	0.0000	0.0148	0.9852
80	Blesbok	2	0.0000	1.0000	0.0000	0.0000	0.0000	0.0001	0.0000	0.9999	0.0000	0.0000	0.0000	0.0001	0.016	0.984
81	Blesbok	2	0.0000	1.0000	0.0000	0.0000	0.0000	0.0000	0.0000	1.0000	0.0000	0.0000	0.0000	0.0000	0.015	0.985
82	Blesbok	2	0.0000	0.9999	0.0000	0.0000	0.0000	0.0001	0.0000	0.9999	0.0000	0.0000	0.0000	0.0001	0.0255	0.9745
83	Blesbok	2	0.0000	1.0000	0.0000	0.0000	0.0000	0.0000	0.0000	1.0000	0.0000	0.0000	0.0000	0.0000	0.014	0.986
84	Blesbok	2	0.0000	1.0000	0.0000	0.0000	0.0000	0.0000	0.0000	1.0000	0.0000	0.0000	0.0000	0.0000	0.015	0.985
85	Blesbok	2	0.0000	1.0000	0.0000	0.0000	0.0000	0.0000	0.0000	1.0000	0.0000	0.0000	0.0000	0.0000	0.014	0.986
86	Blesbok	2	0.0000	1.0000	0.0000	0.0000	0.0000	0.0000	0.0000	1.0000	0.0000	0.0000	0.0000	0.0000	0.0149	0.9851
87	Blesbok	2	0.0000	1.0000	0.0000	0.0000	0.0000	0.0000	0.0000	1.0000	0.0000	0.0000	0.0000	0.0000	0.015	0.985
88	Blesbok	2	0.0000	1.0000	0.0000	0.0000	0.0000	0.0000	0.0000	1.0000	0.0000	0.0000	0.0000	0.0000	0.013	0.987
89	Blesbok	2	0.0000	1.0000	0.0000	0.0000	0.0000	0.0000	0.0000	1.0000	0.0000	0.0000	0.0000	0.0000	0.014	0.986
90	Blesbok	2	0.0000	1.0000	0.0000	0.0000	0.0000	0.0000	0.0000	1.0000	0.0000	0.0000	0.0000	0.0000	0.015	0.985
91	Blesbok	2	0.0000	1.0000	0.0000	0.0000	0.0000	0.0000	0.0000	1.0000	0.0000	0.0000	0.0000	0.0000	0.013	0.987
92	Blesbok	2	0.0000	1.0000	0.0000	0.0000	0.0000	0.0000	0.0000	1.0000	0.0000	0.0000	0.0000	0.0000	0.0137	0.9863
93	Blesbok	2	0.0000	1.0000	0.0000	0.0000	0.0000	0.0000	0.0000	1.0000	0.0000	0.0000	0.0000	0.0001	0.016	0.984
94	Blesbok	2	0.0000	1.0000	0.0000	0.0000	0.0000	0.0000	0.0000	1.0000	0.0000	0.0000	0.0000	0.0000	0.015	0.985
95	Blesbok	2	0.0000	1.0000	0.0000	0.0000	0.0000	0.0000	0.0000	1.0000	0.0000	0.0000	0.0000	0.0000	0.0139	0.9861
96	Blesbok	2	0.0000	1.0000	0.0000	0.0000	0.0000	0.0000	0.0000	1.0000	0.0000	0.0000	0.0000	0.0000	0.0132	0.9868
97	Blesbok	2	0.0000	1.0000	0.0000	0.0000	0.0000	0.0000	0.0000	1.0000	0.0000	0.0000	0.0000	0.0000	0.014	0.986
98	Blesbok	2	0.0000	1.0000	0.0000	0.0000	0.0000	0.0000	0.0000	1.0000	0.0000	0.0000	0.0000	0.0000	0.0134	0.9866
99	Blesbok	2	0.0000	1.0000	0.0000	0.0000	0.0000	0.0000	0.0000	1.0000	0.0000	0.0000	0.0000	0.0000	0.014	0.986
100	Blesbok	2	0.0000	1.0000	0.0000	0.0000	0.0000	0.0000	0.0000	1.0000	0.0000	0.0000	0.0000	0.0000	0.014	0.986
101	F1 hybrid	3	0.0000	0.0000	0.9999	0.0000	0.0000	0.0000	0.0000	0.0000	0.9999	0.0000	0.0000	0.0001	0.4981	0.5019
102	F1 hybrid	3	0.0000	0.0000	0.9995	0.0002	0.0000	0.0003	0.0000	0.0000	0.9992	0.0002	0.0000	0.0006	0.4685	0.5315
103	F1 hybrid	3	0.0000	0.0000	0.9998	0.0001	0.0000	0.0001	0.0000	0.0000	0.9997	0.0001	0.0000	0.0002	0.4869	0.5131
104	F1 hybrid	3	0.0000	0.0000	0.9998	0.0001	0.0000	0.0001	0.0000	0.0000	0.9997	0.0001	0.0000	0.0002	0.496	0.504
105	F1 hybrid	3	0.0000	0.0000	1.0000	0.0000	0.0000	0.0000	0.0000	0.0000	0.9999	0.0000	0.0000	0.0000	0.5154	0.4846
106	F1 hybrid	3	0.0000	0.0000	0.9999	0.0000	0.0000	0.0000	0.0000	0.0000	0.9999	0.0000	0.0000	0.0000	0.5241	0.4759
107	F1 hybrid	3	0.0000	0.0000	0.9999	0.0000	0.0001	0.0000	0.0000	0.0000	0.9998	0.0000	0.0001	0.0000	0.539	0.461
108	F1 hybrid	3	0.0000	0.0000	0.9999	0.0000	0.0000	0.0000	0.0000	0.0000	0.9998	0.0001	0.0001	0.0000	0.5204	0.4796
109	F1 hybrid	3	0.0000	0.0000	0.9999	0.0001	0.0001	0.0000	0.0000	0.0000	0.9997	0.0001	0.0001	0.0001	0.5217	0.4783
110	F1 hybrid	3	0.0000	0.0000	1.0000	0.0000	0.0000	0.0000	0.0000	0.0000	0.9999	0.0000	0.0000	0.0000	0.515	0.485
111	F1 hybrid	3	0.0000	0.0000	0.9999	0.0000	0.0000	0.0000	0.0000	0.0000	0.9999	0.0000	0.0000	0.0000	0.494	0.506
112	F1 hybrid	3	0.0000	0.0000	0.9998	0.0001	0.0001	0.0000	0.0000	0.0000	0.9997	0.0001	0.0001	0.0001	0.518	0.482
113	F1 hybrid	3	0.0000	0.0000	0.9997	0.0001	0.0000	0.0001	0.0000	0.0000	0.9994	0.0002	0.0001	0.0003	0.4891	0.5109
114	F1 hybrid	3	0.0000	0.0000	0.9999	0.0000	0.0001	0.0000	0.0000	0.0000	0.9998	0.0001	0.0001	0.0000	0.547	0.453
115	F1 hybrid	3	0.0000	0.0000	0.9999	0.0000	0.0000	0.0001	0.0000	0.0000	0.9998	0.0001	0.0000	0.0001	0.4851	0.5149
116	F1 hybrid	3	0.0000	0.0000	0.9995	0.0001	0.0000	0.0003	0.0000	0.0000	0.9992	0.0002	0.0000	0.0006	0.4643	0.5357
117	F1 hybrid	3	0.0000	0.0000	0.9993	0.0004	0.0001	0.0002	0.0000	0.0000	0.9991	0.0004	0.0002	0.0002	0.5164	0.4836
118	F1 hybrid	3	0.0000	0.0000	0.9999	0.0000	0.0000	0.0000	0.0000	0.0000	0.9999	0.0000	0.0000	0.0001	0.4953	0.5047
119	F1 hybrid	3	0.0000	0.0000	0.9997	0.0001	0.0000	0.0002	0.0000	0.0000	0.9994	0.0002	0.0000	0.0004	0.472	0.528
120	F1 hybrid	3	0.0000	0.0000	0.9999	0.0000	0.0000	0.0000	0.0000	0.0000	0.9999	0.0000	0.0001	0.0000	0.5298	0.4702
121	F1 hybrid	3	0.0000	0.0000	1.0000	0.0000	0.0000	0.0000	0.0000	0.0000	0.9999	0.0000	0.0000	0.0000	0.5098	0.4902
122	F1 hybrid	3	0.0000	0.0000	0.9974	0.0004	0.0022	0.0000	0.0000	0.0000	0.9974	0.0004	0.0022	0.0000	0.5735	0.4265
123	F1 hybrid	3	0.0000	0.0000	0.9997	0.0001	0.0002	0.0000	0.0000	0.0000	0.9995	0.0001	0.0003	0.0000	0.543	0.457
124	F1 hybrid	3	0.0000	0.0000	0.9997	0.0001	0.0000	0.0002	0.0000	0.0000	0.9994	0.0002	0.0000	0.0004	0.4713	0.5287
125	F1 hybrid	3	0.0000	0.0000	0.9992	0.0004	0.0001	0.0003	0.0000	0.0000	0.9986	0.0007	0.0001	0.0006	0.4945	0.5055
126	F1 hybrid	3	0.0000	0.0000	0.9998	0.0001	0.0000	0.0001	0.0000	0.0000	0.9997	0.0001	0.0000	0.0002	0.487	0.513
127	F1 hybrid	3	0.0000	0.0000	0.9997	0.0001	0.0001	0.0001	0.0000	0.0000	0.9996	0.0002	0.0001	0.0001	0.513	0.487
128	F1 hybrid	3	0.0000	0.0000	0.9995	0.0001	0.0000	0.0003	0.0000	0.0000	0.9984	0.0003	0.0000	0.0013	0.467	0.533
129	F1 hybrid	3	0.0000	0.0000	0.9999	0.0001	0.0000	0.0001	0.0000	0.0000	0.9998	0.0001	0.0000	0.0001	0.4943	0.5057
130	F1 hybrid	3	0.0000	0.0000	0.9999	0.0000	0.0000	0.0001	0.0000	0.0000	0.9997	0.0001	0.0000	0.0002	0.486	0.514
131	F1 hybrid	3	0.0000	0.0000	0.9999	0.0000	0.0001	0.0000	0.0000	0.0000	0.9998	0.0001	0.0002	0.0000	0.5477	0.4523
132	F1 hybrid	3	0.0000	0.0000	0.9999	0.0000	0.0001	0.0000	0.0000	0.0000	0.9998	0.0000	0.0001	0.0000	0.5407	0.4593
133	F1 hybrid	3	0.0000	0.0000	0.9997	0.0001	0.0000	0.0001	0.0000	0.0000	0.9997	0.0001	0.0001	0.0001	0.5017	0.4983
134	F1 hybrid	3	0.0000	0.0000	0.9998	0.0001	0.0000	0.0001	0.0000	0.0000	0.9995	0.0002	0.0000	0.0003	0.488	0.512
135	F1 hybrid	3	0.0000	0.0000	1.0000	0.0000	0.0000	0.0000	0.0000	0.0000	0.9999	0.0000	0.0000	0.0000	0.5121	0.4879
136	F1 hybrid	3	0.0000	0.0000	0.9998	0.0001	0.0000	0.0001	0.0000	0.0000	0.9997	0.0001	0.0000	0.0001	0.4985	0.5015
137	F1 hybrid	3	0.0000	0.0000	1.0000	0.0000	0.0000	0.0000	0.0000	0.0000	0.9999	0.0000	0.0001	0.0000	0.5352	0.4648
138	F1 hybrid	3	0.0000	0.0000	0.9998	0.0001	0.0000	0.0001	0.0000	0.0000	0.9997	0.0001	0.0000	0.0002	0.488	0.512
139	F1 hybrid	3	0.0000	0.0000	0.9996	0.0002	0.0001	0.0001	0.0000	0.0000	0.9996	0.0002	0.0001	0.0001	0.512	0.488
140	F1 hybrid	3	0.0000	0.0000	0.9977	0.0004	0.0000	0.0018	0.0000	0.0000	0.9962	0.0006	0.0000	0.0032	0.4414	0.5586
141	F1 hybrid	3	0.0000	0.0000	0.9862	0.0018	0.0000	0.0120	0.0000	0.0000	0.9837	0.0020	0.0000	0.0143	0.4202	0.5798
142	F1 hybrid	3	0.0000	0.0000	1.0000	0.0000	0.0000	0.0000	0.0000	0.0000	0.9999	0.0000	0.0000	0.0000	0.516	0.484
143	F1 hybrid	3	0.0000	0.0000	0.9971	0.0010	0.0001	0.0019	0.0000	0.0000	0.9930	0.0018	0.0001	0.0051	0.459	0.541
144	F1 hybrid	3	0.0000	0.0000	0.9999	0.0000	0.0001	0.0000	0.0000	0.0000	0.9999	0.0000	0.0001	0.0000	0.5356	0.4644
145	F1 hybrid	3	0.0000	0.0000	0.9998	0.0000	0.0001	0.0000	0.0000	0.0000	0.9998	0.0001	0.0002	0.0000	0.5457	0.4543
146	F1 hybrid	3	0.0000	0.0000	1.0000	0.0000	0.0000	0.0000	0.0000	0.0000	0.9999	0.0000	0.0000	0.0000	0.524	0.476
147	F1 hybrid	3	0.0000	0.0000	0.9999	0.0000	0.0000	0.0000	0.0000	0.0000	0.9999	0.0000	0.0001	0.0000	0.525	0.475
148	F1 hybrid	3	0.0000	0.0000	0.9977	0.0008	0.0000	0.0015	0.0000	0.0000	0.9967	0.0010	0.0001	0.0022	0.459	0.541
149	F1 hybrid	3	0.0000	0.0000	0.9999	0.0000	0.0000	0.0000	0.0000	0.0000	0.9999	0.0001	0.0000	0.0001	0.503	0.497
150	F1 hybrid	3	0.0000	0.0000	0.9999	0.0000	0.0000	0.0000	0.0000	0.0000	0.9998	0.0001	0.0000	0.0001	0.4979	0.5021
151	F2 hybrid	4	0.0000	0.0000	0.0000	0.9992	0.0000	0.0008	0.0000	0.0000	0.0000	0.9855	0.0000	0.0145	0.3669	0.6331
152	F2 hybrid	4	0.0000	0.0000	0.0000	0.9999	0.0001	0.0000	0.0000	0.0000	0.0059	0.9791	0.0147	0.0003	0.5638	0.4362
153	F2 hybrid	4	0.0000	0.0000	0.0000	1.0000	0.0000	0.0000	0.0000	0.0000	0.0001	0.9991	0.0007	0.0002	0.488	0.512
154	F2 hybrid	4	0.0000	0.0000	0.0000	1.0000	0.0000	0.0000	0.0000	0.0000	0.0000	1.0000	0.0000	0.0000	0.4949	0.5051
155	F2 hybrid	4	0.0000	0.0000	0.0000	0.9998	0.0000	0.0002	0.0000	0.0000	0.0000	0.9924	0.0000	0.0076	0.426	0.574
156	F2 hybrid	4	0.0000	0.0000	0.0000	1.0000	0.0000	0.0000	0.0000	0.0000	0.0000	0.9997	0.0003	0.0000	0.501	0.499
157	F2 hybrid	4	0.0000	0.0000	0.0000	0.9201	0.0799	0.0000	0.0000	0.0000	0.0000	0.7251	0.2749	0.0000	0.6363	0.3637
158	F2 hybrid	4	0.0000	0.0000	0.0000	0.8241	0.0000	0.1759	0.0000	0.0000	0.0000	0.3036	0.0000	0.6964	0.3508	0.6492
159	F2 hybrid	4	0.0000	0.0000	0.0000	0.9999	0.0001	0.0000	0.0000	0.0000	0.0000	0.9833	0.0167	0.0000	0.6688	0.3312
160	F2 hybrid	4	0.0000	0.0000	0.0000	1.0000	0.0000	0.0000	0.0000	0.0000	0.0000	0.9997	0.0003	0.0000	0.5547	0.4453
161	F2 hybrid	4	0.0000	0.0000	0.0000	0.9938	0.0000	0.0062	0.0000	0.0000	0.0001	0.6721	0.0000	0.3279	0.398	0.602
162	F2 hybrid	4	0.0000	0.0000	0.0000	0.4398	0.5602	0.0000	0.0000	0.0000	0.0000	0.1102	0.8898	0.0000	0.701	0.299
163	F2 hybrid	4	0.0000	0.0000	0.0001	0.9799	0.0200	0.0000	0.0000	0.0000	0.2309	0.6799	0.0880	0.0012	0.576	0.424
164	F2 hybrid	4	0.0000	0.0000	0.0000	0.9999	0.0001	0.0000	0.0000	0.0000	0.0007	0.9955	0.0012	0.0027	0.5003	0.4997
165	F2 hybrid	4	0.0000	0.0000	0.0000	0.7239	0.0000	0.2761	0.0000	0.0000	0.0034	0.2075	0.0000	0.7891	0.399	0.601
166	F2 hybrid	4	0.0000	0.0000	0.0000	1.0000	0.0000	0.0000	0.0000	0.0000	0.0007	0.9964	0.0011	0.0019	0.4869	0.5131
167	F2 hybrid	4	0.0000	0.0000	0.0000	1.0000	0.0000	0.0000	0.0000	0.0000	0.0000	0.9999	0.0001	0.0000	0.581	0.419
168	F2 hybrid	4	0.0000	0.0000	0.0000	1.0000	0.0000	0.0000	0.0000	0.0000	0.0000	0.9999	0.0000	0.0000	0.524	0.476
169	F2 hybrid	4	0.0000	0.0000	0.0000	1.0000	0.0000	0.0000	0.0000	0.0000	0.0000	0.9999	0.0001	0.0000	0.5062	0.4938
170	F2 hybrid	4	0.0000	0.0000	0.0000	1.0000	0.0000	0.0000	0.0000	0.0000	0.0000	0.9992	0.0007	0.0001	0.5419	0.4581
171	F2 hybrid	4	0.0000	0.0000	0.0000	0.9986	0.0000	0.0014	0.0000	0.0000	0.0000	0.9506	0.0000	0.0494	0.409	0.591
172	F2 hybrid	4	0.0000	0.0000	0.0000	0.9998	0.0002	0.0000	0.0000	0.0000	0.0001	0.9913	0.0086	0.0000	0.58	0.42
173	F2 hybrid	4	0.0000	0.0000	0.0000	0.9650	0.0350	0.0000	0.0000	0.0000	0.0000	0.8255	0.1745	0.0000	0.6257	0.3743
174	F2 hybrid	4	0.0000	0.0000	0.0000	0.9999	0.0001	0.0000	0.0000	0.0000	0.0000	0.9957	0.0043	0.0000	0.5569	0.4431
175	F2 hybrid	4	0.0000	0.0000	0.0000	0.9984	0.0016	0.0000	0.0000	0.0000	0.0050	0.9863	0.0073	0.0014	0.5184	0.4816
176	F2 hybrid	4	0.0000	0.0000	0.0000	0.9969	0.0000	0.0031	0.0000	0.0000	0.0000	0.8379	0.0000	0.1620	0.3955	0.6045
177	F2 hybrid	4	0.0000	0.0000	0.0000	1.0000	0.0000	0.0000	0.0000	0.0000	0.0000	0.9958	0.0000	0.0042	0.465	0.535
178	F2 hybrid	4	0.0000	0.0000	0.0000	0.9998	0.0000	0.0001	0.0000	0.0000	0.0174	0.9685	0.0012	0.0129	0.4827	0.5173
179	F2 hybrid	4	0.0000	0.0000	0.0000	0.9997	0.0000	0.0003	0.0000	0.0000	0.0004	0.9718	0.0000	0.0278	0.4529	0.5471
180	F2 hybrid	4	0.0000	0.0000	0.0000	1.0000	0.0000	0.0000	0.0000	0.0000	0.0000	1.0000	0.0000	0.0000	0.4865	0.5135
181	F2 hybrid	4	0.0000	0.0000	0.0038	0.7777	0.2185	0.0000	0.0000	0.0000	0.0821	0.6921	0.2256	0.0003	0.5339	0.4661
182	F2 hybrid	4	0.0000	0.0000	0.0000	1.0000	0.0000	0.0000	0.0000	0.0000	0.0000	0.9997	0.0001	0.0002	0.5274	0.4726
183	F2 hybrid	4	0.0000	0.0000	0.0000	1.0000	0.0000	0.0000	0.0000	0.0000	0.0000	0.9996	0.0000	0.0004	0.4674	0.5326
184	F2 hybrid	4	0.0000	0.0000	0.0000	1.0000	0.0000	0.0000	0.0000	0.0000	0.0027	0.9923	0.0038	0.0012	0.513	0.487
185	F2 hybrid	4	0.0000	0.0000	0.0000	1.0000	0.0000	0.0000	0.0000	0.0000	0.0000	0.9997	0.0002	0.0001	0.5146	0.4854
186	F2 hybrid	4	0.0000	0.0000	0.0000	1.0000	0.0000	0.0000	0.0000	0.0000	0.0000	0.9947	0.0000	0.0053	0.409	0.591
187	F2 hybrid	4	0.0000	0.0000	0.0000	0.9999	0.0000	0.0001	0.0000	0.0000	0.0000	0.9388	0.0000	0.0612	0.4079	0.5921
188	F2 hybrid	4	0.0000	0.0000	0.0000	1.0000	0.0000	0.0000	0.0000	0.0000	0.0000	1.0000	0.0000	0.0000	0.465	0.535
189	F2 hybrid	4	0.0000	0.0000	0.0000	0.9991	0.0000	0.0009	0.0000	0.0000	0.0000	0.9649	0.0000	0.0350	0.3755	0.6245
190	F2 hybrid	4	0.0000	0.0000	0.0000	0.6388	0.3612	0.0000	0.0004	0.0000	0.0000	0.1371	0.8625	0.0000	0.7632	0.2368
191	F2 hybrid	4	0.0000	0.0000	0.0000	1.0000	0.0000	0.0000	0.0000	0.0000	0.0000	0.9994	0.0006	0.0000	0.5782	0.4218
192	F2 hybrid	4	0.0000	0.0000	0.0000	0.9998	0.0002	0.0000	0.0000	0.0000	0.0000	0.9969	0.0031	0.0000	0.5218	0.4782
193	F2 hybrid	4	0.0000	0.0000	0.0149	0.1974	0.0000	0.7877	0.0000	0.0000	0.4924	0.0993	0.0000	0.4082	0.4385	0.5615
194	F2 hybrid	4	0.0000	0.0000	0.0000	0.9959	0.0041	0.0000	0.0000	0.0000	0.0000	0.9841	0.0158	0.0000	0.5524	0.4476
195	F2 hybrid	4	0.0000	0.0000	0.0000	1.0000	0.0000	0.0000	0.0000	0.0000	0.0000	0.9991	0.0000	0.0009	0.4243	0.5757
196	F2 hybrid	4	0.0000	0.0000	0.0000	0.9983	0.0000	0.0016	0.0000	0.0000	0.0000	0.8798	0.0000	0.1202	0.43	0.57
197	F2 hybrid	4	0.0000	0.0000	0.0001	0.4674	0.5325	0.0000	0.0000	0.0000	0.2760	0.3634	0.3604	0.0002	0.5888	0.4112
198	F2 hybrid	4	0.0000	0.0000	0.0000	0.9994	0.0000	0.0006	0.0000	0.0000	0.0001	0.9456	0.0000	0.0543	0.431	0.569
199	F2 hybrid	4	0.0000	0.0000	0.0000	1.0000	0.0000	0.0000	0.0000	0.0000	0.0000	0.9998	0.0001	0.0001	0.5059	0.4941
200	F2 hybrid	4	0.0000	0.0000	0.0000	1.0000	0.0000	0.0000	0.0000	0.0000	0.0000	1.0000	0.0000	0.0000	0.5301	0.4699
201	Backcross to red hartebeest	5	0.0000	0.0000	0.0000	0.0096	0.9904	0.0000	0.0000	0.0000	0.0000	0.0114	0.9886	0.0000	0.717	0.283
202	Backcross to red hartebeest	5	0.0000	0.0000	0.0000	0.0029	0.9971	0.0000	0.0000	0.0000	0.0000	0.0034	0.9967	0.0000	0.761	0.239
203	Backcross to red hartebeest	5	0.0000	0.0000	0.0000	0.0557	0.9443	0.0000	0.0000	0.0000	0.0000	0.0562	0.9438	0.0000	0.72	0.28
204	Backcross to red hartebeest	5	0.0000	0.0000	0.0000	0.0004	0.9996	0.0000	0.0010	0.0000	0.0000	0.0005	0.9985	0.0000	0.838	0.162
205	Backcross to red hartebeest	5	0.0000	0.0000	0.0000	0.0017	0.9983	0.0000	0.0000	0.0000	0.0000	0.0023	0.9977	0.0000	0.776	0.224
206	Backcross to red hartebeest	5	0.0000	0.0000	0.0000	0.0142	0.9858	0.0000	0.0000	0.0000	0.0000	0.0177	0.9823	0.0000	0.7483	0.2517
207	Backcross to red hartebeest	5	0.0000	0.0000	0.0000	0.0371	0.9629	0.0000	0.0000	0.0000	0.0001	0.0402	0.9597	0.0000	0.6812	0.3188
208	Backcross to red hartebeest	5	0.0000	0.0000	0.0000	0.0075	0.9925	0.0000	0.0000	0.0000	0.0000	0.0093	0.9907	0.0000	0.759	0.241
209	Backcross to red hartebeest	5	0.0000	0.0000	0.0000	0.0017	0.9983	0.0000	0.0000	0.0000	0.0000	0.0021	0.9979	0.0000	0.782	0.218
210	Backcross to red hartebeest	5	0.0000	0.0000	0.0000	0.0854	0.9146	0.0000	0.0000	0.0000	0.0000	0.0737	0.9263	0.0000	0.706	0.294
211	Backcross to red hartebeest	5	0.0000	0.0000	0.0000	0.0084	0.9916	0.0000	0.0000	0.0000	0.0000	0.0109	0.9891	0.0000	0.711	0.289
212	Backcross to red hartebeest	5	0.0000	0.0000	0.0000	0.0020	0.9980	0.0000	0.0000	0.0000	0.0000	0.0026	0.9974	0.0000	0.768	0.232
213	Backcross to red hartebeest	5	0.0000	0.0000	0.0000	0.0010	0.9990	0.0000	0.0000	0.0000	0.0000	0.0012	0.9988	0.0000	0.8028	0.1972
214	Backcross to red hartebeest	5	0.0000	0.0000	0.0000	0.0097	0.9903	0.0000	0.0000	0.0000	0.0001	0.0114	0.9885	0.0000	0.703	0.297
215	Backcross to red hartebeest	5	0.0000	0.0000	0.0000	0.1275	0.8724	0.0000	0.0000	0.0000	0.0161	0.1418	0.8421	0.0000	0.6248	0.3752
216	Backcross to red hartebeest	5	0.0000	0.0000	0.0000	0.0032	0.9968	0.0000	0.0000	0.0000	0.0000	0.0037	0.9963	0.0000	0.7469	0.2531
217	Backcross to red hartebeest	5	0.0000	0.0000	0.0000	0.3431	0.6569	0.0000	0.0000	0.0000	0.0003	0.3502	0.6495	0.0000	0.6298	0.3702
218	Backcross to red hartebeest	5	0.0000	0.0000	0.0000	0.0047	0.9953	0.0000	0.0000	0.0000	0.0000	0.0053	0.9947	0.0000	0.759	0.241
219	Backcross to red hartebeest	5	0.0000	0.0000	0.0000	0.0008	0.9991	0.0000	0.0001	0.0000	0.0000	0.0010	0.9989	0.0000	0.8122	0.1878
220	Backcross to red hartebeest	5	0.0000	0.0000	0.0000	0.0261	0.9738	0.0000	0.0000	0.0000	0.0000	0.0261	0.9739	0.0000	0.6964	0.3036
221	Backcross to red hartebeest	5	0.0000	0.0000	0.0000	0.0026	0.9974	0.0000	0.0000	0.0000	0.0000	0.0035	0.9965	0.0000	0.764	0.236
222	Backcross to red hartebeest	5	0.0027	0.0000	0.0000	0.0001	0.9973	0.0000	0.3439	0.0000	0.0000	0.0001	0.6561	0.0000	0.9039	0.0961
223	Backcross to red hartebeest	5	0.0000	0.0000	0.0000	0.0068	0.9932	0.0000	0.0000	0.0000	0.0000	0.0076	0.9924	0.0000	0.7218	0.2782
224	Backcross to red hartebeest	5	0.0000	0.0000	0.0000	0.0095	0.9905	0.0000	0.0001	0.0000	0.0000	0.0094	0.9905	0.0000	0.768	0.232
225	Backcross to red hartebeest	5	0.0000	0.0000	0.0000	0.0076	0.9924	0.0000	0.0000	0.0000	0.0000	0.0094	0.9906	0.0000	0.75	0.25
226	Backcross to red hartebeest	5	0.0000	0.0000	0.0000	0.0007	0.9993	0.0000	0.0028	0.0000	0.0000	0.0009	0.9963	0.0000	0.842	0.158
227	Backcross to red hartebeest	5	0.0000	0.0000	0.0000	0.0102	0.9898	0.0000	0.0000	0.0000	0.0000	0.0123	0.9877	0.0000	0.7259	0.2741
228	Backcross to red hartebeest	5	0.0000	0.0000	0.0000	0.0145	0.9855	0.0000	0.0000	0.0000	0.0003	0.0160	0.9837	0.0000	0.6895	0.3105
229	Backcross to red hartebeest	5	0.0000	0.0000	0.0000	0.0717	0.9283	0.0000	0.0000	0.0000	0.0003	0.0845	0.9152	0.0000	0.6575	0.3425
230	Backcross to red hartebeest	5	0.0000	0.0000	0.0000	0.0035	0.9965	0.0000	0.0000	0.0000	0.0000	0.0044	0.9956	0.0000	0.741	0.259
231	Backcross to red hartebeest	5	0.0000	0.0000	0.0000	0.0005	0.9995	0.0000	0.0001	0.0000	0.0000	0.0007	0.9992	0.0000	0.825	0.175
232	Backcross to red hartebeest	5	0.0000	0.0000	0.0000	0.0060	0.9940	0.0000	0.0000	0.0000	0.0000	0.0063	0.9937	0.0000	0.7317	0.2683
233	Backcross to red hartebeest	5	0.0066	0.0000	0.0000	0.0003	0.9931	0.0000	0.2656	0.0000	0.0000	0.0003	0.7341	0.0000	0.8845	0.1155
234	Backcross to red hartebeest	5	0.0000	0.0000	0.0000	0.0634	0.9366	0.0000	0.0000	0.0000	0.0001	0.0779	0.9220	0.0000	0.656	0.344
235	Backcross to red hartebeest	5	0.0000	0.0000	0.0000	0.0015	0.9985	0.0000	0.0001	0.0000	0.0000	0.0017	0.9982	0.0000	0.792	0.208
236	Backcross to red hartebeest	5	0.0000	0.0000	0.0000	0.0175	0.9825	0.0000	0.0000	0.0000	0.0000	0.0172	0.9828	0.0000	0.7169	0.2831
237	Backcross to red hartebeest	5	0.0000	0.0000	0.0000	0.0143	0.9857	0.0000	0.0000	0.0000	0.0000	0.0147	0.9853	0.0000	0.6877	0.3123
238	Backcross to red hartebeest	5	0.0000	0.0000	0.0000	0.0039	0.9961	0.0000	0.0000	0.0000	0.0000	0.0049	0.9951	0.0000	0.7399	0.2601
239	Backcross to red hartebeest	5	0.0000	0.0000	0.0000	0.0041	0.9959	0.0000	0.0000	0.0000	0.0000	0.0048	0.9951	0.0000	0.79	0.21
240	Backcross to red hartebeest	5	0.0000	0.0000	0.0000	0.0158	0.9841	0.0000	0.0000	0.0000	0.0000	0.0176	0.9824	0.0000	0.7247	0.2753
241	Backcross to red hartebeest	5	0.0000	0.0000	0.0000	0.0014	0.9986	0.0000	0.0000	0.0000	0.0000	0.0019	0.9980	0.0000	0.7985	0.2015
242	Backcross to red hartebeest	5	0.0000	0.0000	0.0000	0.0078	0.9922	0.0000	0.0000	0.0000	0.0000	0.0125	0.9875	0.0000	0.711	0.289
243	Backcross to red hartebeest	5	0.0000	0.0000	0.0000	0.0077	0.9923	0.0000	0.0000	0.0000	0.0000	0.0083	0.9917	0.0000	0.709	0.291
244	Backcross to red hartebeest	5	0.0000	0.0000	0.0000	0.0051	0.9949	0.0000	0.0000	0.0000	0.0000	0.0057	0.9943	0.0000	0.766	0.234
245	Backcross to red hartebeest	5	0.0000	0.0000	0.0000	0.0058	0.9942	0.0000	0.0000	0.0000	0.0000	0.0074	0.9926	0.0000	0.726	0.274
246	Backcross to red hartebeest	5	0.0000	0.0000	0.0000	0.0004	0.9996	0.0000	0.0123	0.0000	0.0000	0.0005	0.9872	0.0000	0.853	0.147
247	Backcross to red hartebeest	5	0.0000	0.0000	0.0000	0.0242	0.9758	0.0000	0.0000	0.0000	0.0000	0.0251	0.9749	0.0000	0.6913	0.3087
248	Backcross to red hartebeest	5	0.0001	0.0000	0.0000	0.0004	0.9996	0.0000	0.0251	0.0000	0.0000	0.0004	0.9744	0.0000	0.8561	0.1439
249	Backcross to red hartebeest	5	0.0000	0.0000	0.0000	0.0037	0.9963	0.0000	0.0000	0.0000	0.0000	0.0049	0.9951	0.0000	0.7461	0.2539
250	Backcross to red hartebeest	5	0.0000	0.0000	0.0000	0.0013	0.9987	0.0000	0.0001	0.0000	0.0000	0.0016	0.9983	0.0000	0.7992	0.2008
251	Backcross to blesbok	6	0.0000	0.0000	0.0000	0.0007	0.0000	0.9993	0.0000	0.0004	0.0000	0.0008	0.0000	0.9989	0.1946	0.8054
252	Backcross to blesbok	6	0.0000	0.0005	0.0000	0.0002	0.0000	0.9993	0.0000	0.4594	0.0000	0.0001	0.0000	0.5406	0.1231	0.8769
253	Backcross to blesbok	6	0.0000	0.0000	0.0000	0.0009	0.0000	0.9991	0.0000	0.0086	0.0000	0.0010	0.0000	0.9904	0.172	0.828
254	Backcross to blesbok	6	0.0000	0.0000	0.0000	0.0021	0.0000	0.9979	0.0000	0.0002	0.0000	0.0018	0.0000	0.9980	0.2272	0.7728
255	Backcross to blesbok	6	0.0000	0.0000	0.0000	0.0067	0.0000	0.9933	0.0000	0.0000	0.0000	0.0062	0.0000	0.9938	0.2822	0.7178
256	Backcross to blesbok	6	0.0000	0.0000	0.0000	0.0035	0.0000	0.9965	0.0000	0.0000	0.0000	0.0037	0.0000	0.9963	0.2552	0.7448
257	Backcross to blesbok	6	0.0000	0.0000	0.0000	0.0028	0.0000	0.9972	0.0000	0.0000	0.0000	0.0029	0.0000	0.9971	0.2343	0.7657
258	Backcross to blesbok	6	0.0000	0.0054	0.0000	0.0003	0.0000	0.9943	0.0000	0.7537	0.0000	0.0001	0.0000	0.2462	0.1113	0.8887
259	Backcross to blesbok	6	0.0000	0.0000	0.0029	0.0445	0.0000	0.9526	0.0000	0.0000	0.0229	0.0374	0.0000	0.9397	0.3702	0.6298
260	Backcross to blesbok	6	0.0000	0.0000	0.0000	0.0036	0.0000	0.9964	0.0000	0.0000	0.0000	0.0037	0.0000	0.9963	0.267	0.733
261	Backcross to blesbok	6	0.0000	0.0000	0.0001	0.0275	0.0000	0.9724	0.0000	0.0000	0.0187	0.0269	0.0000	0.9545	0.3478	0.6522
262	Backcross to blesbok	6	0.0000	0.0000	0.0000	0.0066	0.0000	0.9934	0.0000	0.0000	0.0000	0.0066	0.0000	0.9934	0.2856	0.7144
263	Backcross to blesbok	6	0.0000	0.0000	0.0000	0.0025	0.0000	0.9975	0.0000	0.0000	0.0000	0.0028	0.0000	0.9972	0.245	0.755
264	Backcross to blesbok	6	0.0000	0.0000	0.0000	0.0800	0.0000	0.9200	0.0000	0.0000	0.0005	0.0715	0.0000	0.9281	0.3701	0.6299
265	Backcross to blesbok	6	0.0000	0.0000	0.0000	0.0147	0.0000	0.9852	0.0000	0.0000	0.0000	0.0138	0.0000	0.9862	0.284	0.716
266	Backcross to blesbok	6	0.0000	0.0000	0.0000	0.0016	0.0000	0.9984	0.0000	0.0000	0.0000	0.0018	0.0000	0.9982	0.224	0.776
267	Backcross to blesbok	6	0.0000	0.0000	0.0000	0.0192	0.0000	0.9808	0.0000	0.0000	0.0000	0.0175	0.0000	0.9824	0.326	0.674
268	Backcross to blesbok	6	0.0000	0.0000	0.0000	0.0024	0.0000	0.9976	0.0000	0.0000	0.0000	0.0024	0.0000	0.9976	0.241	0.759
269	Backcross to blesbok	6	0.0000	0.0000	0.0000	0.0089	0.0000	0.9910	0.0000	0.0000	0.0000	0.0084	0.0000	0.9916	0.2688	0.7312
270	Backcross to blesbok	6	0.0000	0.0000	0.0000	0.0142	0.0000	0.9858	0.0000	0.0000	0.0000	0.0136	0.0000	0.9864	0.3139	0.6861
271	Backcross to blesbok	6	0.0000	0.0000	0.0000	0.0021	0.0000	0.9979	0.0000	0.0000	0.0000	0.0021	0.0000	0.9979	0.232	0.768
272	Backcross to blesbok	6	0.0000	0.0001	0.0000	0.0002	0.0000	0.9997	0.0000	0.1680	0.0000	0.0002	0.0000	0.8318	0.13	0.87
273	Backcross to blesbok	6	0.0000	0.0000	0.0001	0.0227	0.0000	0.9772	0.0000	0.0000	0.0056	0.0218	0.0000	0.9726	0.346	0.654
274	Backcross to blesbok	6	0.0000	0.0000	0.0000	0.0010	0.0000	0.9990	0.0000	0.0001	0.0000	0.0010	0.0000	0.9989	0.1951	0.8049
275	Backcross to blesbok	6	0.0000	0.0000	0.0000	0.0029	0.0000	0.9971	0.0000	0.0000	0.0000	0.0029	0.0000	0.9971	0.246	0.754
276	Backcross to blesbok	6	0.0000	0.0000	0.0000	0.0021	0.0000	0.9979	0.0000	0.0000	0.0000	0.0021	0.0000	0.9978	0.2276	0.7724
277	Backcross to blesbok	6	0.0000	0.0000	0.0000	0.0155	0.0000	0.9845	0.0000	0.0000	0.0000	0.0162	0.0000	0.9838	0.325	0.675
278	Backcross to blesbok	6	0.0000	0.0000	0.0000	0.0050	0.0000	0.9950	0.0000	0.0000	0.0000	0.0053	0.0000	0.9947	0.264	0.736
279	Backcross to blesbok	6	0.0000	0.0000	0.0000	0.0108	0.0000	0.9892	0.0000	0.0000	0.0000	0.0091	0.0000	0.9909	0.2871	0.7129
280	Backcross to blesbok	6	0.0000	0.0000	0.0000	0.0034	0.0000	0.9966	0.0000	0.0000	0.0000	0.0030	0.0000	0.9970	0.2508	0.7492
281	Backcross to blesbok	6	0.0000	0.0000	0.0000	0.0020	0.0000	0.9980	0.0000	0.0000	0.0000	0.0021	0.0000	0.9980	0.238	0.762
282	Backcross to blesbok	6	0.0000	0.0000	0.0000	0.0122	0.0000	0.9878	0.0000	0.0000	0.0003	0.0116	0.0000	0.9881	0.316	0.684
283	Backcross to blesbok	6	0.0000	0.0000	0.0000	0.0029	0.0000	0.9971	0.0000	0.0000	0.0000	0.0028	0.0000	0.9972	0.244	0.756
284	Backcross to blesbok	6	0.0000	0.0000	0.0000	0.0008	0.0000	0.9992	0.0000	0.0000	0.0000	0.0009	0.0000	0.9991	0.1941	0.8059
285	Backcross to blesbok	6	0.0000	0.0000	0.0000	0.0035	0.0000	0.9965	0.0000	0.0000	0.0000	0.0031	0.0000	0.9968	0.2549	0.7451
286	Backcross to blesbok	6	0.0000	0.0000	0.0000	0.0097	0.0000	0.9903	0.0000	0.0000	0.0000	0.0100	0.0000	0.9900	0.306	0.694
287	Backcross to blesbok	6	0.0000	0.0000	0.0000	0.0044	0.0000	0.9956	0.0000	0.0000	0.0000	0.0036	0.0000	0.9964	0.267	0.733
288	Backcross to blesbok	6	0.0000	0.0000	0.0000	0.0043	0.0000	0.9957	0.0000	0.0000	0.0000	0.0048	0.0000	0.9952	0.259	0.741
289	Backcross to blesbok	6	0.0000	0.0000	0.0000	0.0011	0.0000	0.9989	0.0000	0.0043	0.0000	0.0011	0.0000	0.9947	0.1728	0.8272
290	Backcross to blesbok	6	0.0000	0.0000	0.0000	0.0159	0.0000	0.9841	0.0000	0.0000	0.0000	0.0158	0.0000	0.9841	0.2821	0.7179
291	Backcross to blesbok	6	0.0000	0.0000	0.0000	0.0102	0.0000	0.9898	0.0000	0.0000	0.0000	0.0094	0.0000	0.9906	0.273	0.727
292	Backcross to blesbok	6	0.0000	0.0000	0.0000	0.0084	0.0000	0.9916	0.0000	0.0000	0.0000	0.0082	0.0000	0.9918	0.293	0.707
293	Backcross to blesbok	6	0.0000	0.0000	0.0000	0.0072	0.0000	0.9928	0.0000	0.0000	0.0000	0.0069	0.0000	0.9931	0.2948	0.7052
294	Backcross to blesbok	6	0.0000	0.0000	0.0000	0.0083	0.0000	0.9917	0.0000	0.0000	0.0000	0.0068	0.0000	0.9932	0.2853	0.7147
295	Backcross to blesbok	6	0.0000	0.0000	0.0000	0.0062	0.0000	0.9938	0.0000	0.0000	0.0000	0.0064	0.0000	0.9936	0.241	0.759
296	Backcross to blesbok	6	0.0000	0.0000	0.0000	0.0054	0.0000	0.9946	0.0000	0.0000	0.0000	0.0055	0.0000	0.9945	0.244	0.756
297	Backcross to blesbok	6	0.0000	0.0000	0.0001	0.0710	0.0000	0.9288	0.0000	0.0000	0.0110	0.0606	0.0000	0.9284	0.37	0.63
298	Backcross to blesbok	6	0.0000	0.0001	0.0000	0.0003	0.0000	0.9997	0.0000	0.0975	0.0000	0.0003	0.0000	0.9022	0.136	0.864
299	Backcross to blesbok	6	0.0000	0.0000	0.0000	0.0035	0.0000	0.9965	0.0000	0.0000	0.0000	0.0033	0.0000	0.9967	0.254	0.746
300	Backcross to blesbok	6	0.0000	0.0007	0.0000	0.0002	0.0000	0.9992	0.0000	0.3452	0.0000	0.0001	0.0000	0.6546	0.125	0.875
